# Supplementary material for: Polymer-Antimicrobial Peptide Constructs with Tailored Drug-Release Behavior
Source: Pharmaceutics. 2023 Jan 25;15(2):406. doi: 10.3390/pharmaceutics15020406 (PMC9960778; doi:10.3390/pharmaceutics15020406)
Supplement: Supplementary file 1 [file pharmaceutics-15-00406-s001.zip]

Archive with 1 entries (1 files):
- pharmaceutics-2132388-supplementary.pdf
